# Supplementary material for: Biomonitoring via DNA metabarcoding and light microscopy of bee pollen in rainforest transformation landscapes of Sumatra
Source: BMC Ecol Evol. 2022 Apr 26;22:51. doi: 10.1186/s12862-022-02004-x (PMC9040256; doi:10.1186/s12862-022-02004-x)
Supplement: Supplementary file 7 — Additional file 7: Table S2. OTU assignments and reads count of pot-pollen samples based on the locus ITS2. [file 12862_2022_2004_MOESM7_ESM.xlsx]

## Sheet: Sheet1
Table S2. OTU assignments and reads count of pot-pollen samples based on the locus ITS2.
	Colonies																													OTUs assignment based on Sickel et al. 2015 ITS2 database						OTUs assignment based on BlastSearch and distance tree of results
OTU	F05A	F05B	F09A	F10A	F11B	F11C	F24A	F24B	F24C	O03B	O10C	O11C	O24B	O25B	R011B	R011C	R03A	R03B	R05A	R05B	R05C	R08C	R09A	R11A	S11B	S11C	S23A	S26B	S26C	Order	Family	Genus	Species	Pidentity	Bp	Family_BlastSearch	Genus_BlastSearch	Species_BlastSearch	Pidentity_BlastSearch	Present in Plant Survey
OTU_165	0	0	0	0	0	0	124	0	0	0	0	0	0	4	0	0	0	0	0	0	0	0	0	0	0	0	0	0	0	Sapindales	Sapindaceae	Acer	Acer laurinum	96.7	183	Sapindaceae	Acer	Acer laurinum	96.72	Yes
OTU_61	0	0	0	0	0	0	71	0	0	0	35	0	0	2	0	0	9	0	726	0	0	927	0	0	11	0	0	0	0	Asparagales	Amaryllidaceae	Allium	NA	100.0	471	Amaryllidaceae	Allium	Allium cepa	100.0	No
OTU_101	0	0	0	0	0	0	0	0	0	0	0	0	0	0	0	0	0	561	0	0	0	0	0	0	0	0	0	0	0	Asparagales	Amaryllidaceae	Allium	Allium sativum	98.1	471	Amaryllidaceae	Allium	Allium sativum	100.0	No
OTU_16	0	0	0	0	0	0	0	0	0	0	163	0	0	0	0	0	280	2237	0	0	0	2	0	0	0	0	289	0	0	Arecales	Arecaceae	Areca	Areca hutchinsoniana	95.1	164	Arecaceae	Areca	Areca catechu	98.75	Yes
OTU_121	0	0	0	0	0	0	0	0	0	0	0	0	0	0	0	0	0	0	0	0	0	0	0	0	0	0	0	0	126	Asterales	Asteraceae	Artemisia	Artemisia vulgaris	98.8	448	Asteraceae	Artemisia	Artemisia vulgaris	99.56	No
OTU_40	3	0	2210	29	459	0	37	5937	1855	0	0	100	7100	4516	1928	270	2222	1394	0	0	0	0	0	116	0	89	2136	2584	3852	Rosales	Moraceae	Artocarpus	Artocarpus mariannensis	98.2	109	Moraceae	Artocarpus	Artocarpus elasticus	100.0	Yes
OTU_197	0	0	0	0	0	0	0	2	0	0	0	0	0	0	0	0	2079	0	0	0	0	0	0	0	0	0	0	0	0	Rosales	Moraceae	Artocarpus	NA	98.6	278	Moraceae	Artocarpus	Artocarpus elasticus	98.56	Yes
OTU_308	0	0	0	0	0	0	0	0	0	0	0	0	0	0	0	0	0	0	0	0	0	0	0	0	0	0	25	0	0	Rosales	Moraceae	Artocarpus	Artocarpus scortechinii	95.4	282	Moraceae	Artocarpus	Artocarpus elasticus	95.74	Yes
OTU_139	0	0	0	0	0	0	0	0	0	0	279	0	0	9	0	0	0	0	0	0	0	297	0	0	0	0	0	0	0	Rosales	Moraceae	Artocarpus	Artocarpus heterophyllus	100.0	142	Moraceae	Artocarpus	Artocarpus heterophyllus	100.0	Yes
OTU_143	0	0	0	0	0	0	0	0	0	0	9	0	0	8	0	0	0	0	0	0	0	16	0	0	0	0	0	0	0	Rosales	Moraceae	Artocarpus	Artocarpus heterophyllus	100.0	195	Moraceae	Artocarpus	Artocarpus heterophyllus	100.0	Yes
OTU_161	0	0	0	0	0	0	0	0	0	0	9	0	0	2	0	0	0	0	0	0	0	22	0	0	0	0	0	0	0	Rosales	Moraceae	Artocarpus	Artocarpus heterophyllus	100.0	259	Moraceae	Artocarpus	Artocarpus heterophyllus	100.0	Yes
OTU_204	0	0	0	0	0	0	0	0	0	0	0	0	0	41	0	0	0	0	0	0	0	0	0	0	0	0	0	0	0	Rosales	Moraceae	Artocarpus	Artocarpus integer	95.8	142	Moraceae	Artocarpus	Artocarpus integer	95.77	Yes
OTU_357	0	0	0	0	0	0	0	0	0	0	0	0	0	5	0	0	0	0	0	0	0	0	0	0	0	0	0	0	0	Rosales	Moraceae	Artocarpus	Artocarpus integer	95.2	291	Moraceae	Artocarpus	Artocarpus integer	95.19	Yes
OTU_265	0	0	0	0	0	0	0	0	0	0	21	0	0	0	2	0	0	0	0	0	0	0	0	0	0	0	0	0	0	Rosales	Moraceae	Artocarpus	Artocarpus kemando	95.3	191	Moraceae	Artocarpus	Artocarpus kemando	95.3	Yes
OTU_438	0	0	0	0	0	0	0	0	0	0	0	0	0	0	2	0	0	0	0	0	0	0	0	0	0	0	0	0	0	Rosales	Moraceae	Artocarpus	Artocarpus kemando	95.2	166	Moraceae	Artocarpus	Artocarpus kemando	95.18	Yes
OTU_44	0	0	2	0	371	5	20	68	0	0	0	45	332	5655	0	0	4	6	0	13	0	0	13	5	317	0	449	23	74	Rosales	Moraceae	Artocarpus	Artocarpus lanceifolius	97.5	195	Moraceae	Artocarpus	Artocarpus lanceifolius	98.46	Yes (genus)
OTU_42	20	0	517	5	2	0	16	1582	518	0	0	2	1946	1157	519	74	123	366	0	0	0	0	0	17	0	24	430	698	1731	Rosales	Moraceae	Artocarpus	Artocarpus scortechinii	100.0	195	Moraceae	Artocarpus	Artocarpus scortechinii	100.0	Yes (genus)
OTU_430	0	0	0	0	0	0	0	0	0	0	0	0	0	0	4	0	0	0	0	0	0	0	0	0	0	0	0	0	0	Rosales	Moraceae	Artocarpus	Artocarpus scortechinii	95.4	195	Moraceae	Artocarpus	Artocarpus scortechinii	95.83	Yes (genus)
OTU_338	0	0	0	0	0	0	0	0	0	0	0	0	0	0	0	0	0	0	0	0	0	0	4	0	0	0	0	0	0	Poales	Poaceae	Axonopus	Axonopus capillaris	100.0	110	Poaceae	Axonopus	Axonopus capillaris	100.0	Yes (genus)
OTU_403	0	0	0	0	0	0	0	0	0	0	0	0	0	0	0	0	0	0	0	2	0	0	0	0	0	0	0	0	0	Solanales	Solanaceae	Capsicum	Capsicum annuum	99.0	191	Solanaceae	Capsicum	Capsicum annuum	99.48	No
OTU_114	0	0	0	0	74	0	220	0	0	6	434	0	0	0	0	4	0	0	195	0	0	0	0	7	0	0	0	0	0	Sapindales	Rutaceae	Citrus	NA	99.4	456	Rutaceae	Citrus	Citrus reticulata	98.90	Yes
OTU_68	0	0	0	0	0	0	0	0	0	0	0	0	796	0	0	0	0	0	0	0	0	0	0	0	0	0	0	0	0	Brassicales	Cleomaceae	Cleome	Cleome rutidosperma	100.0	167	Cleomaceae	Cleome	Cleome rutidosperma	100.0	Yes
OTU_435	0	0	0	0	0	0	0	0	0	0	0	0	169	0	0	0	0	0	0	0	0	0	0	0	0	0	0	0	0	Brassicales	Cleomaceae	Cleome	Cleome rutidosperma	98.4	128	Cleomaceae	Cleome	Cleome rutidosperma	96.88	No
OTU_235	0	0	0	0	0	0	0	0	0	0	0	0	54	0	0	0	0	0	0	0	0	0	0	0	0	0	0	0	0	Brassicales	Cleomaceae	Cleome	Cleome rutidosperma	98.2	170	Cleomaceae	Cleome	Cleome rutidosperma	96.47	Yes
OTU_383	0	2	0	0	0	0	0	0	0	0	0	0	0	0	0	0	0	0	0	0	0	0	0	0	0	0	0	0	0	Lamiales	Lamiaceae	Clerodendrum	Clerodendrum laevifolium	97.7	127	Lamiaceae	Clerodendrum	Clerodendrum laevifolium	96.88	Yes
OTU_249	0	0	0	0	0	0	0	0	0	28	0	0	0	0	0	0	0	0	0	0	0	0	0	0	0	0	0	0	0	Malpighiales	Euphorbiaceae	Croton	Croton lachnocarpus	100.0	125	Euphorbiaceae	Croton	Croton caudatus	100.0	Yes
OTU_196	0	0	0	0	0	0	0	0	0	0	0	0	0	0	0	0	0	0	0	0	0	0	0	0	0	67	0	0	0	Cyatheales	Cyatheaceae	Cyathea	Cyathea lepifera	100.0	110	Cyatheaceae	Cyathea	Cyathea lepifera	100.0	No
OTU_243	0	0	0	0	0	0	0	0	0	0	0	0	0	0	0	0	0	0	0	0	0	0	9	0	0	0	0	0	0	Poales	Poaceae	Cynodon	Cynodon plectostachyus	98.2	163	Poaceae	Cynodon	Cynodon radiatus	98.16	No
OTU_285	0	0	0	0	0	0	0	0	0	0	0	0	0	0	0	0	0	0	0	27	2	0	0	0	0	0	0	0	0	Sapindales	Sapindaceae	Lecaniodiscus	Lecaniodiscus cupanioides	96.3	161	Sapindaceae	Dimocarpus	Dimocarpus longan	96.89	Yes
OTU_433	0	0	0	0	0	0	0	0	0	0	0	0	0	0	0	0	2	0	0	0	0	0	0	0	0	0	0	0	0	Arecales	Arecaceae	Elaeis	Elaeis guineensis	98.2	110	Arecaceae	Elaeis	Elaeis guineensis	98.18	Yes
OTU_168	0	0	0	0	0	0	0	0	0	0	0	0	101	0	2	0	0	0	0	0	0	0	0	0	0	0	0	0	0	Rosales	Moraceae	Ficus	Ficus variegata	98	280	Moraceae	Ficus	Ficus variegata	100.0	Yes (genus)
OTU_365	0	0	0	0	0	0	0	0	0	0	0	0	0	2	0	0	0	0	0	0	0	0	0	0	0	0	0	0	0	Rosales	Moraceae	Ficus	Ficus sur	96.7	182	Moraceae	Ficus	Ficus variegata	99.45	Yes
OTU_373	0	0	14	0	0	0	3	0	0	7	0	0	0	0	10	12	0	0	0	4	9	0	0	23	14	0	0	6	0	Rosales	Cannabaceae	Gironniera	Gironniera subaequalis	98.4	191	Cannabaceae	Gironniera	Gironniera hirta	98.43	Yes
OTU_342	0	0	0	0	0	0	0	0	0	0	0	0	0	0	0	0	0	0	0	0	0	0	3	0	0	0	0	0	0	Proteales	Proteaceae	Helicia	Helicia australasica	97.9	284	Proteaceae	Helicia	Helicia cochinchinensis	98.95	Yes (genus)
OTU_247	0	0	0	0	0	0	0	0	0	0	0	0	0	0	0	0	0	0	0	0	0	0	22	0	0	0	0	0	0	Proteales	Proteaceae	Helicia	Helicia australasica	98.8	161	Proteaceae	Helicia	Helicia reticulata	100.0	Yes (genus)
OTU_337	0	0	0	0	0	0	0	0	0	0	0	0	0	0	0	0	0	0	0	0	0	0	0	0	0	2	0	0	0	Fagales	Juglandaceae	Juglans	Juglans regia	99.1	214	Juglandaceae	Juglans	Juglans regia	100.0	No
OTU_31	0	0	0	2855	0	0	0	0	0	0	0	0	0	0	0	0	0	0	0	0	0	0	0	0	0	0	0	0	0	Myrtales	Melastomataceae	Lijndenia	Lijndenia laurina	99.4	175	Melastomataceae	Lijndenia	Lijndenia laurina	99.43	Yes
OTU_216	0	0	0	0	0	0	0	0	0	0	0	0	0	0	0	61	0	0	0	0	0	0	0	0	0	0	0	0	0	Schizaeales	Lygodiaceae	Lygodium	Lygodium microphyllum	100.0	228	Lygodiaceae	Lygodium	Lygodium microphyllum	100.0	Yes
OTU_286	2799	436	780	1613	1398	4530	3221	949	216	1984	1903	2432	1749	1660	298	886	1111	1284	1487	495	54	2251	1464	1864	1155	5551	138	437	2026	Malpighiales	Euphorbiaceae	Macaranga	NA	99.3	297	Euphorbiaceae	Macaranga	Macaranga bancana	100.0	Yes
OTU_335	0	0	0	0	0	0	0	0	0	0	0	0	0	0	0	0	0	0	0	0	0	0	0	0	0	0	0	4	0	Malpighiales	Euphorbiaceae	Macaranga	Macaranga saccifera	95.5	110	Euphorbiaceae	Macaranga	Macaranga bancana	97.25	Yes
OTU_142	12	5	389	1235	1251	18	1623	6	5	15	110	336	2	231	2	2	8	8	10	2	0	48	11	22	6	118	0	812	3136	Malpighiales	Euphorbiaceae	Macaranga	Macaranga conifera	99.2	130	Euphorbiaceae	Macaranga	Macaranga conifera	99.23	Yes
OTU_327	0	0	4	0	0	0	0	0	0	0	0	0	0	4	0	0	0	0	0	0	0	0	0	0	2	0	0	13	0	Malpighiales	Euphorbiaceae	Macaranga	Macaranga conifera	97.2	142	Euphorbiaceae	Macaranga	Macaranga conifera	97.18	Yes
OTU_314	778	127	636	1081	942	1201	1534	304	55	597	607	1104	6621	925	146	1926	387	437	482	48	19	758	1028	551	325	1844	23	448	1679	Malpighiales	Euphorbiaceae	Macaranga	Macaranga heynei	99.3	298	Euphorbiaceae	Macaranga	Macaranga heynei	99.33	Yes
OTU_158	2	0	0	6	2	0	0	0	0	5	0	0	9	0	0	70	0	0	2	0	0	3	2	0	0	4	0	0	0	Malpighiales	Euphorbiaceae	Macaranga	Macaranga heynei	97.9	195	Euphorbiaceae	Macaranga	Macaranga heynei	97.95	Yes
OTU_310	0	0	0	0	0	9	0	0	0	0	0	0	0	0	0	0	0	0	0	0	0	0	0	0	0	0	0	0	0	Ericales	Sapotaceae	Madhuca	Madhuca oblongifolia	98.5	454	Sapotaceae	Madhuca	Madhuca palembanica	100.0	Yes (genus)
OTU_113	0	0	0	0	0	0	19	0	0	410	0	0	0	436	0	0	61	72	200	76	4	0	0	0	0	0	506	0	0	Malpighiales	Euphorbiaceae	Mallotus	NA	99.2	125	Euphorbiaceae	Mallotus	Mallotus paniculatus	99.20	Yes
OTU_172	0	0	0	0	0	0	0	0	0	17	0	0	0	115	0	0	2	0	2	0	0	0	0	0	0	0	134	0	0	Malpighiales	Euphorbiaceae	Mallotus	NA	100.0	195	Euphorbiaceae	Mallotus	Mallotus paniculatus	100.0	Yes
OTU_164	0	0	0	0	0	0	0	0	0	0	0	0	0	0	0	0	0	0	0	0	0	0	0	0	0	0	19	0	0	Malpighiales	Euphorbiaceae	Mallotus	NA	96.5	413	Euphorbiaceae	Mallotus	Mallotus paniculatus	97.29	Yes
OTU_298	0	0	0	0	0	0	0	0	0	7	0	0	0	0	0	0	0	0	0	0	7	0	0	0	0	0	0	0	0	Malpighiales	Euphorbiaceae	Mallotus	Mallotus peltatus	99.1	109	Euphorbiaceae	Mallotus	Mallotus peltatus	99.08	Yes
OTU_332	3	0	107	0	0	0	0	0	0	0	0	0	0	0	278	294	0	0	0	0	0	0	0	571	69	0	0	204	0	Apiales	Araliaceae	Panax	Panax major	99.2	125	Cannabaceae	Trema	NA	96.80	Yes
OTU_291	0	0	0	0	0	0	0	0	0	0	0	0	0	0	0	0	0	0	0	0	0	0	5	0	0	0	0	0	0	Poales	Cyperaceae	Fimbristylis	Fimbristylis thermalis	97.3	183	Cyperaceae	Fimbristylis	NA	98.90	Yes (genus)
OTU_289	0	0	0	0	0	0	0	0	0	0	0	0	0	0	0	0	0	0	0	0	0	0	8	0	0	0	0	0	0	Malpighiales	Euphorbiaceae	Macaranga	Macaranga motleyana	96.4	109	Euphorbiaceae	Macaranga	NA	97.20	Yes
OTU_400	0	0	0	0	0	0	0	0	0	0	0	0	0	0	0	0	0	0	0	4	0	0	0	0	0	0	0	0	0	Malpighiales	Euphorbiaceae	Macaranga	Macaranga denticulata	95.6	114	Euphorbiaceae	Macaranga	NA	95.61	Yes
OTU_78	0	0	0	2195	245	0	14	5	0	33	0	36	0	19	0	0	0	0	0	0	4	0	155	0	0	0	0	3	0	Rosales	Moraceae	Artocarpus	Artocarpus obtusus	95.5	468	Moraceae	Artocarpus	NA	95.5	Yes
OTU_353	0	0	0	0	0	0	0	2	2	0	0	0	0	0	0	0	0	0	0	0	0	0	0	0	0	0	0	0	0	Rosales	Moraceae	Artocarpus	Artocarpus altilis	95.6	114	Moraceae	Artocarpus	NA	96.49	Yes
OTU_128	21	0	0	254	0	0	141	0	0	0	0	0	0	0	4	0	0	0	0	0	0	0	0	0	0	0	0	0	0	Pinales	Pinaceae	Pinus	Pinus heldreichii	98.3	470	Pinaceae	Pinus	NA	99.79	No
OTU_155	0	0	0	0	0	0	258	0	0	0	0	0	0	0	0	0	0	0	0	24	0	0	0	0	0	0	0	0	0	Pinales	Pinaceae	Picea	NA	100.0	195	Pinaceae	Picea	NA	100.0	No
OTU_374	0	0	0	14	0	0	0	0	0	0	0	0	0	0	0	0	0	0	0	0	0	0	0	0	0	0	0	0	0	Pinales	Pinaceae	Pinus	Pinus heldreichii	95.0	454	Pinaceae	Pinus	NA	95.59	No
OTU_203	0	0	0	0	0	0	0	0	0	0	0	0	0	0	0	0	0	0	0	2	0	0	0	0	0	0	0	0	0	Pinales	Pinaceae	Picea	Picea rubens	98.6	464	Pinaceae	Picea	NA	98.89	No
OTU_381	2	0	0	0	0	0	0	0	0	0	0	0	0	0	0	0	0	0	0	0	0	0	0	0	0	0	0	0	0	Pinales	Pinaceae	Pinus	Pinus heldreichii	95.7	161	Pinaceae	Pinus	NA	95.65	No
OTU_58	0	0	0	0	1090	0	0	0	0	0	0	0	0	0	0	0	0	0	0	0	0	0	0	0	0	0	0	0	0	Ericales	Primulaceae	Maesa	Maesa indica	95.1	452	Primulaceae	Maesa	NA	98.45	No
OTU_200	0	0	0	0	0	0	0	0	0	0	0	0	0	0	0	0	0	0	0	0	0	0	32	0	0	0	0	0	0	Gentianales	Rubiaceae	Chassalia	Chassalia vanderystii	97.3	449	Rubiaceae	Chassalia	NA	99.42	Yes
OTU_322	0	0	0	0	0	0	0	0	0	0	0	0	0	0	0	0	0	0	0	0	0	0	0	0	4	0	0	0	0	Ericales	Styracaceae	Styrax	Styrax officinalis	95.9	169	Styracaceae	Styrax	NA	97.04	Yes
OTU_245	0	0	0	0	0	0	0	0	0	0	0	0	0	0	0	9	0	0	0	0	0	0	0	0	0	0	0	0	0	Cupressales	Taxaceae	Torreya	Torreya californica	100.0	161	Taxaceae	Torreya	NA	100.0	No
OTU_148	0	0	0	0	0	0	0	2	0	0	0	0	0	0	81	0	0	0	0	0	0	0	0	0	56	0	0	0	0	Poales	Poaceae	Ottochloa	Ottochloa nodosa	97.6	170	Poaceae	Ottochloa	Ottochloa nodosa	97.65	Yes
OTU_367	0	0	0	0	0	0	0	0	0	0	0	0	0	2	0	0	0	0	0	0	0	0	0	0	0	0	0	0	0	Oxalidales	Oxalidaceae	Oxalis	Oxalis divaricata	98.2	109	Oxalidaceae	Oxalis	Oxalis barrelieri	98.18	Yes
OTU_355	0	0	0	0	0	0	0	0	0	0	0	0	0	796	0	0	0	0	0	0	0	14	0	0	0	0	0	0	0	Malpighiales	Phyllanthaceae	Phyllanthus	unknown Phyllanthus	96.5	114	Phyllanthaceae	Phyllanthus	Phyllanthus nitidus	98.25	Yes
OTU_331	0	0	0	0	0	0	0	0	0	0	0	24	0	0	12	0	0	0	0	0	0	129	1091	0	0	0	1755	0	0	Rosales	Urticaceae	Poikilospermum	NA	97.9	195	Urticaceae	Poikilospermum	Poikilospermum suaveolens	97.95	Yes
OTU_102	0	0	11	0	0	0	331	0	0	0	0	729	0	0	0	0	0	0	0	0	0	99	0	0	0	0	0	0	0	Myrtales	Melastomataceae	Pternandra	Pternandra caerulescens	100.0	195	Melastomataceae	Pternandra	Pternandra caerulescens	100.0	Yes
OTU_133	0	0	0	0	0	0	322	0	0	2	0	545	0	0	0	0	0	0	0	0	0	0	0	0	0	0	0	0	0	Myrtales	Melastomataceae	Pternandra	Pternandra caerulescens	99.6	281	Melastomataceae	Pternandra	Pternandra caerulescens	99.64	Yes
OTU_234	0	0	19	0	0	0	0	0	0	0	0	0	0	0	0	0	0	0	0	0	0	358	0	0	0	0	0	0	0	Myrtales	Melastomataceae	Pternandra	Pternandra caerulescens	96.9	158	Melastomataceae	Pternandra	Pternandra caerulescens	96.88	Yes
OTU_215	0	0	0	0	0	0	0	0	0	0	0	0	0	0	0	69	0	0	0	0	6	0	12	2	0	0	0	0	0	Poales	Cyperaceae	Scleria	Scleria levis	100.0	219	Cyperaceae	Scleria	Scleria oblata	100.0	Yes
OTU_378	0	0	0	2	0	0	0	0	0	0	0	0	0	0	0	0	0	0	0	0	0	0	0	0	0	0	0	0	0	Poales	Cyperaceae	Scleria	Scleria sumatrensis	99.2	122	Cyperaceae	Scleria	Scleria sumatrensis	99.18	Yes
OTU_185	0	0	0	0	3	0	0	0	0	0	0	0	2	0	0	0	0	0	0	0	0	0	413	0	0	0	0	0	0	Lamiales	Plantaginaceae	Scoparia	Scoparia dulcis	100.0	253	Plantaginaceae	Scoparia	Scoparia dulcis	100.0	Yes
OTU_199	0	0	0	0	0	0	0	0	0	20	0	0	0	0	0	0	0	0	0	0	0	0	21	0	0	0	0	0	0	Lamiales	Plantaginaceae	Scoparia	Scoparia dulcis	99.7	482	Plantaginaceae	Scoparia	Scoparia dulcis	99.59	Yes
OTU_104	0	0	0	0	75	0	0	0	0	0	0	0	0	0	0	0	0	134	0	0	0	0	0	0	0	0	0	0	0	Solanales	Solanaceae	Solanum	Solanum lycopersicum	95.6	447	Solanaceae	Solanum	Solanum lycopersicum	100.0	Yes (genus)
OTU_279	0	0	0	0	0	0	0	0	0	0	0	0	0	0	0	0	4	0	0	0	0	0	0	0	0	0	0	0	0	Ericales	Styracaceae	Styrax	Styrax benzoin	96.2	106	Styracaceae	Styrax	Styrax benzoin	100.0	Yes
OTU_267	0	0	64	0	262	0	0	0	0	0	214	0	0	0	0	0	0	0	0	0	0	0	0	0	0	0	0	0	0	Myrtales	Myrtaceae	Syzygium	Syzygium tamilnadensis	96.8	158	Myrtaceae	Syzygium	Syzygium malaccense	99.37	Yes
OTU_105	0	0	0	0	0	0	0	0	0	0	0	0	475	0	0	0	0	0	0	0	0	0	0	0	0	0	0	0	0	Cupressales	Taxaceae	Taxus	Taxus baccata	100.0	452	Taxaceae	Taxus	Taxus baccata	100.0	No
OTU_330	0	0	93	0	0	0	281	0	0	703	0	0	130	3	383	651	22	0	54	573	735	0	0	1337	1687	0	0	25	0	Rosales	Cannabaceae	Trema	Trema orientale	96.1	228	Cannabaceae	Trema	Trema orientale	96.93	Yes
