# Supplementary material for: Biomonitoring via DNA metabarcoding and light microscopy of bee pollen in rainforest transformation landscapes of Sumatra
Source: BMC Ecol Evol. 2022 Apr 26;22:51. doi: 10.1186/s12862-022-02004-x (PMC9040256; doi:10.1186/s12862-022-02004-x)
Supplement: Supplementary file 8 — Additional file 8: Table S3. OTU assignments and reads count of pot-pollen samples based on the locus rbcL. [file 12862_2022_2004_MOESM8_ESM.xlsx]

## Sheet: Sheet1
Table S3. OTU assignments and reads count of pot-pollen samples based on the locus rbcL.
	Colonies																												OTUs assignment based on Bell et al. 2017 rbcL database						OTUs assignment based on BlastSearch and distance tree of results
OTU	F05A	F05B	F09A	F10A	F11B	F11C	F24B	F24C	O03B	O10C	O11C	O25B	O25C	R011B	R011C	R03A	R03B	R05A	R05B	R05C	R08C	R09A	R11A	S11A	S11B	S11C	S23A	S26B	Order	Family	Genus	Species	Pidentity	Bp	Family_BlastSearch	Genus_BlastSearch	Species_BlastSearch	Pidentity_BlastSearch	Present in Plant Survey
OTU_82	7	0	0	0	0	0	0	0	0	715	74	2452	0	284	0	0	0	0	0	0	0	52	0	0	0	94	0	0	Lamiales	Acanthaceae	Pseuderanthemum	Pseuderanthemum graciliflorum	98.7	449	Acanthaceae	Asystasia	Asystasia gangetica	100.0	Yes
OTU_158	0	0	0	0	22	0	0	0	0	0	0	0	659	2	0	0	0	91	0	0	0	0	0	103	0	26	0	0	Sapindales	Aceraceae	Acer	Acer fabri	99.8	449	Aceraceae	Acer	Acer laurinum	100.0	Yes
OTU_81	0	0	0	0	0	0	0	0	0	0	0	0	0	0	0	0	0	0	0	0	0	0	0	892	0	0	0	0	Asparagales	Amaryllidaceae	Allium	Allium vineale	99.1	449	Amaryllidaceae	Allium	NA	100.0	No
OTU_170	0	0	0	0	0	0	0	0	0	0	0	0	0	0	0	0	0	0	0	2	378	0	0	0	0	0	0	16	Sapindales	Burseraceae	Canarium	Canarium australasicum	99.3	449	Anacardiaceae	Campnosperma	NA	100.0	Yes
OTU_78	21	103	5	0	134	0	1290	0	0	0	0	0	0	0	0	0	0	0	1138	0	0	0	0	0	0	0	0	0	Magnoliales	Annonaceae	Dielsiothamnus	Dielsiothamnus divaricatus	98.9	449	Annonaceae	Mitrella	Mitrella kentii	100.0	Yes
OTU_163	0	0	0	0	0	0	0	0	0	529	0	0	0	0	0	0	0	0	0	0	0	0	0	0	0	0	0	0	Alismatales	Araceae	Amydrium	Amydrium humile	98.9	449	Araceae	Scindapsus	Scindapsus hederaceus	100.0	Yes
OTU_237	0	124	7	0	0	0	0	0	0	63	0	0	0	17	0	35	0	0	27	0	0	0	0	0	14	0	0	0	Arecales	Arecaceae	Neonicholsonia	Neonicholsonia watsonii	97.1	449	Arecaceae	Elaeis	Elaeis guineensis	97.77	Yes
OTU_9	40	5210	2640	2115	0	0	0	0	109	17837	2938	1835	0	4342	227	5087	0	147	2419	206	3289	4201	114	0	310	0	396	81	Arecales	Arecaceae	Chamaedorea	Chamaedorea microspadix	99.3	449	Arecaceae	Elaeis	Elaeis guineensis	99.11	Yes
OTU_649	0	0	0	12	0	0	0	0	0	0	0	0	0	0	0	0	0	0	0	0	0	0	0	0	0	0	0	0	undef__2	Dasypogonaceae	Kingia	Kingia australis	96.2	449	Arecaceae	NA	NA	96.88	Yes
OTU_474	0	0	0	75	0	0	0	0	0	0	0	0	0	0	0	0	0	0	0	0	0	16	0	0	0	0	88	0	Arecales	Arecaceae	Salacca	Salacca ramosiana	98.4	124	Arecaceae	Salacca	Salacca ramosiana	98.39	No
OTU_426	0	0	0	5	0	0	0	0	0	4	0	0	0	0	0	2	0	0	0	0	2	7	0	0	0	0	0	0	Arecales	Arecaceae	Salacca	Salacca zalacca	96.7	449	Arecaceae	Salacca	Salacca zalacca	96.88	No
OTU_588	0	0	0	6	0	0	0	0	0	0	0	0	0	0	0	0	0	0	0	0	0	0	0	0	0	0	57	0	Arecales	Arecaceae	Raphia	Raphia farinifera	96.2	157	Arecaceae	Salacca	Salacca zalacca	96.82	No
OTU_597	0	0	5	63	0	0	0	0	0	0	0	0	0	10	0	17	0	0	5	2	0	12	0	0	0	0	82	0	Arecales	Arecaceae	Salacca	Salacca zalacca	97.6	286	Arecaceae	Salacca	Salacca zalacca	97.90	No
OTU_359	0	0	0	0	0	0	0	0	0	0	0	0	0	0	0	0	0	0	0	71	0	0	0	0	0	0	0	0	Asterales	Asteraceae	Wedelia	Wedelia montana	99.1	449	Asteraceae	Clibadium	NA	100.0	Yes
OTU_628	0	0	3	0	0	0	0	0	0	0	0	0	0	0	0	0	0	0	0	0	0	0	0	0	0	0	0	0	Brassicales	Brassicaceae	Brassica	Brassica rapa	100.0	449	Brassicaceae	Brassica	Brassica rapa	100.0	No
OTU_586	0	0	0	0	0	0	0	0	0	0	0	0	0	0	0	0	0	0	0	0	0	0	0	0	0	0	0	3	Sapindales	Burseraceae	Garuga	Garuga forrestii	96.4	449	Burseraceae	NA	NA	96.66	Yes
OTU_856	0	0	0	0	0	0	0	0	0	0	0	0	0	0	0	0	0	0	2	0	0	0	0	0	0	0	0	0	Sapindales	Burseraceae	Garuga	Garuga forrestii	97.9	145	Burseraceae	NA	NA	97.93	Yes
OTU_743	0	0	0	0	0	0	0	0	0	0	0	0	0	0	0	0	0	0	0	0	0	0	0	0	0	0	0	19	Sapindales	Anacardiaceae	Lannea	Lannea coromandelica	97.5	119	Burseraceae	NA	NA	99.14	Yes
OTU_736	0	0	4	0	0	0	0	0	0	0	0	0	0	0	0	0	0	0	0	0	0	0	0	0	0	0	0	0	Rosales	Cannabaceae	Trema	Trema tomentosa	96.8	126	Cannabaceae	Trema	NA	96.83	Yes
OTU_28	0	0	1498	0	2	0	0	0	925	0	0	0	192	3836	5959	9	143	132	713	721	0	0	2888	1151	2524	25	0	514	Rosales	Cannabaceae	Trema	Trema tomentosa	99.3	449	Cannabaceae	Trema	Trema tomentosa	100.0	Yes
OTU_453	0	0	7	0	0	0	0	0	0	0	0	0	0	27	0	0	0	0	0	0	0	0	2	0	0	0	0	0	Rosales	Cannabaceae	Trema	Trema tomentosa	96.9	449	Cannabaceae	Trema	Trema tomentosa	97.10	Yes
OTU_762	0	0	0	0	0	0	0	0	0	0	0	0	0	0	0	0	0	0	0	0	0	0	0	2	0	0	0	0	Brassicales	Capparaceae	Thilachium	Thilachium africanum	98.4	124	Capparaceae	Thilachium	NA	98.19	No
OTU_596	0	0	0	0	0	0	0	0	0	0	52	0	0	0	0	0	0	0	0	0	0	0	0	0	0	0	10	2	Brassicales	Cleomaceae	Cleome	Cleome viridiflora	97.9	145	Cleomaceae	Cleome	NA	97.93	Yes
OTU_30	0	0	0	0	0	0	83	0	0	0	0	0	4491	0	0	0	0	0	20	0	2	0	0	0	0	0	0	0	Oxalidales	Connaraceae	Connarus	Connarus panamensis	99.1	449	Connaraceae	Agelaea	Agelaea trinervis	100.0	Yes
OTU_87	0	0	0	0	58	63	0	0	0	0	0	0	0	0	0	0	0	0	1094	0	0	0	0	0	0	0	0	0	Cornales	Cornaceae	Alangium	Alangium chinense	100.0	449	Cornaceae	Alangium	Alangium kurzii	100.0	Yes (Genus)
OTU_695	0	0	0	0	0	0	0	0	0	0	0	0	0	0	0	0	0	0	0	0	0	2	0	0	0	0	0	0	Poales	Cyperaceae	undef	unknown cyperaceous sp.	98.3	118	Cyperaceae	NA	NA	99.15	Yes
OTU_133	0	0	0	0	0	0	0	0	0	0	0	0	0	0	0	11	0	0	0	0	0	309	0	0	0	0	0	0	Poales	Cyperaceae	Cyperus	Cyperus gracilis	100.0	449	Cyperaceae	Rhynchospora	NA	100.0	Yes (Genus)
OTU_483	0	0	0	195	0	0	0	0	0	0	38	0	127	34	0	6	0	0	28	91	0	148	0	0	0	0	0	7	Poales	Cyperaceae	Cladium	Cladium mariscus	96.0	298	Cyperaceae	Scleria	NA	97.65	Yes
OTU_562	0	0	0	12	0	0	0	0	0	0	0	0	0	0	0	0	0	0	0	0	0	0	0	0	0	0	0	0	Poales	Cyperaceae	Hypolytrum	Hypolytrum nemorum	99.3	449	Cyperaceae	Rhynchospora	Rhynchospora corymbosa	100.0	Yes
OTU_698	0	0	0	0	0	0	0	0	0	0	0	0	0	0	0	0	0	0	0	0	0	7	0	0	0	0	0	0	Poales	Cyperaceae	Eleocharis	Eleocharis quinqueflora	99.3	298	Cyperaceae	Rhynchospora	Rhynchospora corymbosa	100.0	Yes
OTU_40	0	0	0	490	0	27	0	0	0	0	249	0	3134	334	721	87	0	156	50	194	0	436	44	44	0	6	0	27	Poales	Cyperaceae	Carex	Carex appalachica	96.0	449	Cyperaceae	Scleria	Scleria ciliaris	100.0	Yes
OTU_799	0	0	0	0	0	0	0	0	0	0	0	0	4	0	0	0	0	0	2	0	0	15	0	0	0	0	0	0	Poales	Cyperaceae	Pleurostachys	Pleurostachys stricta	95.1	449	Cyperaceae	Scleria	Scleria ciliaris	97.00	Yes
OTU_314	0	0	0	0	0	0	0	0	0	0	0	72	83	0	0	0	0	0	0	0	0	0	0	0	0	0	0	0	Dilleniales	Dilleniaceae	Tetracera	Tetracera parviflora	99.1	449	Dilleniaceae	Tetracera	Tetracera scandens	100.0	Yes
OTU_119	0	0	0	0	0	0	0	0	2	0	0	0	0	0	0	0	0	0	0	0	520	0	0	344	0	0	0	0	Ericales	Ebenaceae	Diospyros	Diospyros ehretioides	98.9	449	Ebenaceae	Diospyros	NA	100.0	Yes
OTU_772	0	0	4	0	0	0	0	0	0	0	0	0	0	0	0	0	0	0	2	0	0	0	0	0	0	0	0	0	Malpighiales	Euphorbiaceae	Agrostistachys	Agrostistachys indica	98.4	124	Euphorbiaceae	Agrostistachys	Agrostistachys borneensis	97.58	Yes
OTU_335	0	0	0	0	0	0	0	0	0	0	14	0	0	17	80	0	2	0	0	0	2	0	10	4	0	0	0	12	Malpighiales	Euphorbiaceae	Alchornea	Alchornea tiliifolia	99.8	449	Euphorbiaceae	Alchornea	Alchornea tiliifolia	99.78	Yes
OTU_796	0	0	0	0	0	0	0	0	0	0	0	0	0	2	2	0	0	0	0	0	0	0	0	0	0	0	0	0	Malpighiales	Euphorbiaceae	Hevea	Hevea brasiliensis	97.3	449	Euphorbiaceae	Hevea	Hevea brasiliensis	97.33	Yes
OTU_326	0	0	0	0	0	0	0	0	0	84	42	0	0	4	0	0	0	0	0	0	0	0	0	0	0	0	0	0	Malpighiales	Euphorbiaceae	Cnidoscolus	Cnidoscolus aconitifolius	99.6	449	Euphorbiaceae	Manihot	Manihot esculenta	100.0	No
OTU_407	0	0	0	0	0	0	0	0	0	0	41	0	11	2	4	0	32	42	2	0	25	2	0	0	0	0	0	0	Malpighiales	Euphorbiaceae	Mallotus	Mallotus peltatus	96.0	449	Euphorbiaceae	Blumeodendron	NA	96.66	Yes
OTU_785	0	2	0	0	0	0	0	0	0	8	8	0	0	2	0	8	0	0	6	0	0	0	0	0	0	0	0	0	Malpighiales	Euphorbiaceae	Mallotus	Mallotus peltatus	97.8	449	Euphorbiaceae	Blumeodendron	NA	99.44	Yes
OTU_752	27	0	0	0	0	42	0	0	0	0	105	0	5	0	25	0	83	0	0	0	3	0	0	0	0	29	72	4	Laurales	Lauraceae	Actinodaphne	Actinodaphne henryi	95.1	449	Euphorbiaceae	Chunia	NA	95.98	No
OTU_229	0	0	0	0	0	0	0	0	49	0	0	0	102	0	0	17	0	0	8	0	0	0	0	0	0	0	0	0	Malpighiales	Malpighiaceae	Bunchosia	Bunchosia hookeriana	95.3	449	Euphorbiaceae	Croton	NA	100.0	Yes
OTU_18	699	0	943	1584	0	374	99	10	272	209	7932	707	2420	574	1511	326	1565	229	774	65	6652	257	98	922	0	396	305	619	Malpighiales	Euphorbiaceae	Mallotus	Mallotus philippensis	98.9	449	Euphorbiaceae	Macaranga	NA	100.0	Yes
OTU_168	0	0	0	0	0	0	0	0	0	0	0	2	8	0	0	44	0	0	0	0	3	1327	0	0	0	0	0	0	Fabales	Fabaceae	Adenanthera	Adenanthera pavonina	100.0	141	Fabaceae	Adenanthera	Adenanthera pavonina	100.0	No
OTU_183	0	0	0	0	0	0	0	0	0	0	0	0	0	0	0	5	0	0	0	0	0	205	0	0	0	0	0	0	Fabales	Fabaceae	Adenanthera	Adenanthera pavonina	100.0	182	Fabaceae	Adenanthera	Adenanthera pavonina	100.0	No
OTU_254	0	0	0	0	0	0	0	0	0	0	0	0	0	0	0	6	0	0	0	2	0	500	0	0	0	0	0	0	Fabales	Fabaceae	Adenanthera	Adenanthera pavonina	100.0	298	Fabaceae	Adenanthera	Adenanthera pavonina	100.0	No
OTU_701	222	0	237	8	0	26	2297	177	0	0	671	2644	1117	28	0	2	204	138	2	0	0	0	72	0	0	189	1902	637	Fabales	Fabaceae	Cytisus	Cytisus scoparius	95.3	449	Fabaceae	Kunstleria	Kunstleria ridleyi	97.55	Yes
OTU_704	0	0	0	44	213	0	270	193	0	0	0	2	318	11	0	0	0	0	0	0	0	0	0	0	0	0	2	0	Fabales	Fabaceae	Angylocalyx	Angylocalyx pynaertii	96.4	449	Fabaceae	Kunstleria	Kunstleria ridleyi	98.66	Yes
OTU_197	0	0	0	0	0	0	0	0	0	0	0	0	0	0	0	0	0	0	0	0	160	12	0	0	11	0	0	0	Fabales	Fabaceae	Mimosa	Mimosa dormiens	100.0	449	Fabaceae	Mimosa	Mimosa pudica	100.0	Yes
OTU_619	0	0	0	612	0	0	0	0	0	7	0	0	0	0	0	79	0	0	0	0	0	1042	0	0	0	0	145	0	Fabales	Fabaceae	Adenanthera	Adenanthera pavonina	98.4	449	Fabaceae	Adenanthera	NA	98.44	No
OTU_253	0	0	0	2	0	0	52	0	0	5	0	239	3	56	58	0	0	0	4	0	0	0	0	0	0	0	0	0	Fabales	Fabaceae	Petalostylis	Petalostylis labicheoides	98.9	449	Fabaceae	Dialium	NA	99.55	Yes
OTU_621	0	0	0	0	0	0	0	0	0	0	0	0	0	0	0	0	0	0	0	0	0	8	0	0	0	0	0	0	Fabales	Fabaceae	Adenanthera	Adenanthera pavonina	96.9	131	Fabaceae	NA	NA	96.95	Yes
OTU_498	35	0	0	0	17	17	0	0	0	0	103	0	2	0	30	0	7	15	0	0	2	0	0	51	0	20	0	0	Laurales	Lauraceae	Litsea	Litsea sp.	95.5	449	Fabaceae	NA	NA	96.21	Yes
OTU_447	20	0	0	0	0	10	0	0	0	0	59	0	0	2	41	0	3	0	0	0	0	0	0	0	0	14	0	0	Rosales	Rhamnaceae	Lasiodiscus	Lasiodiscus pervillei	95.5	449	Fabaceae	NA	NA	97.10	Yes
OTU_17	6596	452	19	123	157	3226	152	120	93	707	1230	3853	6992	772	1567	78	9756	886	1326	2	7268	37	26	2864	4	3243	1702	84	Fabales	Fabaceae	Parkia	Parkia speciosa	100.0	449	Fabaceae	Parkia	Parkia speciosa	100.0	Yes
OTU_272	3	0	0	0	0	0	20	0	0	0	20	0	4	0	25	0	0	67	0	0	2	0	0	0	0	0	7	0	Fabales	Fabaceae	Piptadenia	Piptadenia flava	96.2	449	Fabaceae	Parkia	Parkia speciosa	97.10	Yes
OTU_54	20	0	0	23	0	0	0	0	0	923	141	0	0	0	0	0	0	937	2503	181	0	4	0	0	0	0	0	0	Fabales	Fabaceae	Senna	Senna occidentalis	97.8	449	Fabaceae	Phanera	Phanera semibifida	100.0	Yes
OTU_109	31	0	0	0	4	0	2	0	2	2	0	15	0	0	128	0	0	0	51	745	0	0	0	506	0	0	0	0	Fabales	Fabaceae	Spatholobus	Spatholobus pulcher	99.3	449	Fabaceae	Spatholobus	Spatholobus acuminatus	99.55	Yes (Genus)
OTU_502	0	0	0	0	0	10	0	0	0	14	0	0	0	0	0	0	0	0	0	0	0	0	0	0	0	0	0	0	Fagales	Fagaceae	Castanea	Castanea sativa	99.6	449	Fagaceae	Lithocarpus	NA	100.0	Yes
OTU_488	0	0	0	0	0	0	0	0	0	0	0	0	13	0	0	0	0	0	0	0	0	0	0	0	0	0	0	0	Geraniales	Geraniaceae	Erodium	Erodium x variabile	98.9	449	Geraniaceae	Erodium	Erodium lebelii	100.0	No
OTU_391	0	0	0	0	0	0	36	0	0	0	0	0	0	0	0	0	0	0	0	0	0	0	0	0	0	0	0	0	Icacinales	Icacinaceae	Pyrenacantha	Pyrenacantha acuminata	98.9	449	Icacinaceae	NA	NA	99.11	Yes
OTU_676	0	0	0	0	0	0	14	0	0	0	0	0	0	0	0	0	0	0	0	0	0	0	0	0	0	0	0	0	Icacinales	Icacinaceae	Miquelia	Miquelia caudata	95.2	141	Icacinaceae	NA	NA	97.84	Yes
OTU_679	0	0	0	0	0	0	9	0	0	0	0	0	0	0	0	0	0	0	0	0	0	0	0	0	0	0	0	0	Icacinales	Icacinaceae	Pyrenacantha	Pyrenacantha acuminata	95.8	444	Icacinaceae	Phytocrene	Phytocrene racemosa	97.10	Yes
OTU_331	0	122	0	0	0	0	0	0	0	0	0	0	0	0	0	0	0	0	31	0	0	0	0	0	0	0	0	0	Lamiales	Lamiaceae	Clerodendrum	Clerodendrum japonicum	98.7	449	Lamiaceae	Clerodendrum	Clerodendrum deflexum	99.78	Yes
OTU_6	26	123	1226	16	19889	5819	4422	0	0	0	25	45878	78	3897	289	0	58	161	3	0	0	0	662	3001	1119	0	21723	701	Lamiales	Lamiaceae	Tectona	Tectona grandis	99.6	449	Lamiaceae	Congea	Congea tomentosa	99.33	No
OTU_731	1495	9	8	6	54	771	0	26	188	57	43	865	1113	31	513	31	1865	74	2	2	1029	7	4	776	0	1029	0	6	Laurales	Lauraceae	Persea	Persea cinerascens	96.0	449	Lauraceae	Lindera	Lindera erythrocarpa	96.88	Yes (Genus)
OTU_10	1814	0	1098	158	762	1070	249	9	6320	468	18989	1722	3097	440	6769	8762	4398	547	2185	12206	1958	0	8843	8592	7870	2097	238	4638	Laurales	Lauraceae	Litsea	Litsea chunii	99.8	449	Lauraceae	Litsea	Litsea cubeba	100.0	Yes
OTU_683	2	0	0	0	0	24	0	0	0	0	65	0	0	0	4	0	9	0	0	0	0	0	0	30	0	6	0	0	Laurales	Monimiaceae	Wilkiea	Wilkiea huegeliana	96.9	449	Lauraceae	NA	NA	97.34	Yes
OTU_26	0	0	0	0	0	0	100	0	0	0	0	0	0	0	0	0	0	20	201	0	3346	0	0	0	0	0	0	0	Ericales	Lecythidaceae	Barringtonia	Barringtonia fusicarpa	99.8	449	Lecythidaceae	Barringtonia	Barringtonia racemosa	100.0	Yes
OTU_570	0	0	0	0	0	0	0	0	0	0	0	0	0	0	0	0	0	0	8	0	0	0	0	0	0	0	0	0	Santalales	Viscaceae	Viscum	Viscum ovalifolium	98.9	449	Loranthaceae	Scurrula	NA	100.0	No
OTU_418	31	0	2	0	3	0	0	0	0	0	44	2	2	2	13	0	2	0	0	0	2	0	5	2	10	0	0	2	Magnoliales	Degeneriaceae	Degeneria	Degeneria vitiensis	95.1	449	Magnoliaceae	Magnolia	NA	96.44	Yes
OTU_338	84	0	0	0	8	82	0	0	0	142	190	364	12	0	19	2	450	0	0	2	0	0	2	25	4	42	2	0	Magnoliales	Magnoliaceae	Magnolia	Magnolia delavayi	98.1	160	Magnoliaceae	Magnolia	NA	98.75	Yes
OTU_383	0	0	0	0	0	0	0	0	0	0	0	0	0	0	0	2	0	0	22	0	0	0	0	0	3	0	0	0	Malvales	Malvaceae	Pterospermum	Pterospermum xylocarpum	100.0	449	Malvales	Malvaceae	Pterospermum	100.0	No
OTU_137	0	0	0	0	0	0	0	0	0	0	23	459	0	144	0	4	0	0	47	2	0	189	0	157	34	0	0	0	Myrtales	Melastomataceae	Melastoma	Melastoma candidum	100.0	449	Melastomataceae	Melastoma	Melastoma malabathricum	100.0	Yes
OTU_493	0	0	0	0	0	0	0	0	0	3	0	10	0	0	0	0	0	0	3	0	0	0	0	0	3	0	0	0	Myrtales	Melastomataceae	Astronia	Astronia formosana	97.8	442	Melastomataceae	Astronia	NA	97.77	No
OTU_105	0	0	280	0	0	0	3	0	0	0	164	213	0	68	0	2	0	0	38	2	3573	75	0	46	18	0	0	0	Myrtales	Melastomataceae	Pternandra	Pternandra caerulescens	99.3	141	Melastomataceae	Pternandra	Pternandra azurea	100.0	Yes
OTU_19	0	0	0	6689	0	0	0	0	0	0	0	0	0	0	0	0	0	0	0	0	0	0	0	0	0	0	0	0	Myrtales	Melastomataceae	Memecylon	Memecylon afzelii	99.6	449	Melastomataceae	Pternandra	Pternandra caerulescens	100.0	Yes
OTU_346	39	0	82	0	0	0	0	0	0	0	141	0	0	0	0	0	0	0	0	0	1791	0	0	0	0	0	0	2	Myrtales	Melastomataceae	Memecylon	Memecylon talbotianum	96.9	449	Melastomataceae	Pternandra	Pternandra caerulescens	99.33	Yes
OTU_777	0	0	0	10	0	0	0	0	0	0	0	0	0	0	0	0	0	0	0	0	0	0	0	0	0	0	0	0	Myrtales	Melastomataceae	Memecylon	Memecylon caeruleum	95.0	160	Melastomataceae	Pternandra	Pternandra caerulescens	95.62	Yes
OTU_803	0	0	0	0	0	0	0	0	0	0	14	0	12	0	2	0	24	0	0	0	0	0	0	0	0	0	0	0	Laurales	Monimiaceae	Wilkiea	Wilkiea huegeliana	97.3	111	Monimiaceae	NA	NA	98.17	No
OTU_12	72	0	2941	94	124	0	4938	4829	0	0	266	12137	18756	3681	483	2783	259	57	602	0	1128	24	172	396	634	5	1868	1140	Rosales	Moraceae	Artocarpus	Artocarpus styracifolius	99.6	449	Moraceae	Artocarpus	Artocarpus kemando	100.0	Yes (Genus)
OTU_639	217	0	68	15	0	21	827	68	0	0	347	977	405	11	4	34	167	0	2	6	0	0	44	0	18	131	819	280	Rosales	Moraceae	Treculia	Treculia acuminata	96.7	449	Moraceae	Malaisia	Malaisia scandens	97.99	No
OTU_275	0	0	11	0	0	0	33	88	0	0	0	82	0	6	0	0	0	0	0	0	0	0	0	0	0	0	94	15	Rosales	Moraceae	Artocarpus	Artocarpus styracifolius	95.1	449	Moraceae	Artocarpus	NA	95.10	Yes (Genus)
OTU_299	15	0	9	0	0	0	0	133	0	0	0	0	0	10	0	18	0	0	0	0	0	0	0	0	0	0	0	11	Rosales	Moraceae	Artocarpus	Artocarpus styracifolius	95.5	449	Moraceae	Artocarpus	NA	95.10	Yes (Genus)
OTU_322	0	0	2	0	0	0	0	42	0	0	0	0	13	0	0	5	0	0	0	0	0	0	0	0	0	0	0	2	Rosales	Moraceae	Artocarpus	Artocarpus lowii	96.0	448	Moraceae	Artocarpus	NA	95.99	Yes (Genus)
OTU_352	0	0	13	0	0	0	22	96	0	0	0	2	0	6	0	0	0	0	0	0	0	0	0	0	0	0	0	11	Rosales	Moraceae	Artocarpus	Artocarpus styracifolius	96.0	446	Moraceae	Artocarpus	NA	95.99	Yes (Genus)
OTU_411	0	0	4	0	0	0	2	26	0	0	0	0	0	6	0	2	0	0	0	0	0	0	0	0	0	0	0	0	Rosales	Moraceae	Artocarpus	Artocarpus lowii	95.8	442	Moraceae	Artocarpus	NA	95.77	Yes (Genus)
OTU_412	0	0	2	0	0	0	4	30	0	0	0	2	0	0	0	0	0	0	0	0	0	0	0	0	0	0	0	4	Rosales	Moraceae	Artocarpus	Artocarpus styracifolius	95.1	449	Moraceae	Artocarpus	NA	95.32	Yes (Genus)
OTU_660	0	0	4	0	0	0	4	12	0	0	0	2	0	0	0	0	0	0	0	0	0	0	0	0	0	0	0	2	Rosales	Moraceae	Artocarpus	Artocarpus lowii	95.8	448	Moraceae	Artocarpus	NA	95.77	Yes (Genus)
OTU_680	0	0	2	0	0	0	2	0	0	0	0	0	0	0	0	4	0	0	0	0	0	0	0	0	0	0	0	0	Rosales	Moraceae	Artocarpus	Artocarpus elasticus	95.2	447	Moraceae	Artocarpus	NA	95.00	Yes (Genus)
OTU_710	0	0	0	0	0	0	4	73	0	0	0	0	0	11	0	0	0	0	0	0	0	0	0	0	0	0	0	2	Rosales	Moraceae	Artocarpus	Artocarpus styracifolius	96.5	113	Moraceae	Artocarpus	NA	96.46	Yes (Genus)
OTU_720	0	0	2	0	0	0	2	8	0	0	0	0	0	2	0	0	0	0	0	0	0	0	0	0	0	0	0	2	Rosales	Moraceae	Artocarpus	Artocarpus lowii	96.9	450	Moraceae	Artocarpus	NA	96.89	Yes (Genus)
OTU_789	0	0	0	0	0	0	0	0	0	0	0	0	0	0	0	4	0	0	0	0	0	0	0	0	0	0	0	0	Rosales	Moraceae	Artocarpus	Artocarpus styracifolius	96.5	113	Moraceae	Artocarpus	NA	96.46	Yes (Genus)
OTU_22	15	0	0	0	0	0	0	0	0	0	0	0	0	0	0	2	0	108	0	0	5426	162	0	1394	0	0	0	0	Malvales	Muntingiaceae	Muntingia	Muntingia calabura	100.0	449	Muntingiaceae	Muntingia	Muntingia calabura	100.0	No
OTU_150	32	0	32	7	0	0	2	0	0	9	143	18	0	2	6	48	2	0	8	4	5	29	9	301	4	11	0	4	Magnoliales	Myristicaceae	Horsfieldia	Horsfieldia amygdalina	100.0	449	Myristicaceae	Horsfieldia	NA	100.0	Yes
OTU_344	0	0	14	0	0	0	0	0	0	0	0	0	0	0	0	0	0	0	49	0	0	0	0	0	0	0	0	0	Myrtales	Myrtaceae	Eugenia	Eugenia monticola	99.6	449	Myrtaceae	Psidium	Psidium guajava	100.0	Yes
OTU_349	0	0	0	0	0	0	0	0	0	0	0	35	2	0	0	0	0	0	51	0	0	0	0	0	0	0	0	0	Oxalidales	Oxalidaceae	Oxalis	Oxalis montana	98.2	449	Oxalidaceae	Oxalis	Oxalis barrelieri	100.0	Yes
OTU_223	0	0	0	0	0	0	0	0	0	0	0	0	0	195	0	0	0	0	0	0	0	0	0	0	0	0	0	0	Malpighiales	Pandaceae	Galearia	Galearia maingayi	99.1	449	Pandaceae	Galearia	Galearia fulva	100.0	Yes
OTU_258	0	0	0	0	0	0	0	0	0	0	0	0	0	0	0	0	0	89	0	0	0	0	0	0	0	0	119	0	Malpighiales	Passifloraceae	Adenia	Adenia gummifera	99.3	449	Passifloraceae	Adenia	Adenia macrophylla	100.0	Yes
OTU_315	0	0	0	0	0	0	0	0	0	0	0	131	0	0	0	0	0	0	0	0	0	0	0	0	0	0	0	0	Malpighiales	Passifloraceae	Piriqueta	Piriqueta morongii	96.4	449	Passifloraceae	Piriqueta	Piriqueta racemosa	100.0	Yes
OTU_60	0	0	0	1790	0	0	0	0	0	0	0	0	0	0	0	0	0	0	0	0	0	0	0	0	0	0	0	0	Malpighiales	Phyllanthaceae	Aporosa	Aporosa papuana	99.1	449	Phyllanthaceae	Aporosa	Aporosa microstachya	99.78	Yes
OTU_90	0	0	0	0	0	0	0	0	0	0	0	37	0	0	0	0	0	0	0	0	855	0	0	0	0	0	0	0	Malpighiales	Phyllanthaceae	Phyllanthus	Phyllanthus emblica	99.1	449	Phyllanthaceae	Phyllanthus	Phyllanthus emblica	99.11	Yes
OTU_217	0	0	0	0	0	0	0	0	0	0	0	0	0	0	0	0	0	0	63	0	0	0	0	0	0	125	0	0	Pinales	Pinaceae	Picea	Picea abies	100.0	449	Pinaceae	Picea	NA	100.0	No
OTU_207	0	0	0	135	0	0	0	0	0	0	0	0	0	0	0	0	6	0	12	0	0	0	0	0	0	0	0	0	Pinales	Pinaceae	Pinus	Pinus merkusii	99.8	449	Pinaceae	Pinus	NA	100.0	No
OTU_35	0	61	0	0	0	0	0	0	0	0	0	0	0	0	0	0	0	0	3666	71	0	0	0	0	0	0	0	0	Poales	Poaceae	Bambusa	Bambusa bambos	99.8	449	Poaceae	Bambusa	Bambusa bambos	100.0	No
OTU_302	0	0	0	0	0	0	0	0	0	0	0	60	0	2	0	0	0	0	0	0	0	35	0	0	0	0	0	0	Poales	Poaceae	Themeda	Themeda triandra	97.6	449	Poaceae	NA	NA	99.33	Yes
OTU_592	0	0	0	0	0	0	0	0	0	0	0	0	0	5	0	0	0	0	0	0	0	0	0	0	0	0	0	0	Poales	Poaceae	Dactylis	Dactylis glomerata	99.7	298	Poaceae	NA	NA	100.0	Yes
OTU_557	0	0	0	0	17	0	0	0	0	0	0	2	0	0	0	0	0	0	0	0	0	0	0	0	0	0	2	0	Ericales	Primulaceae	Maesa	Maesa indica	99.8	449	Primulaceae	Maesa	NA	100.0	Yes
OTU_616	0	0	0	0	0	0	0	0	0	0	0	0	0	0	0	0	0	0	0	0	0	7	0	0	0	0	0	0	Proteales	Proteaceae	Helicia	Helicia sp. NPB-2006	99.6	449	Proteaceae	Helicia	Helicia robusta	99.78	Yes
OTU_185	0	0	0	0	0	0	0	0	0	0	0	138	0	0	0	0	0	0	0	0	0	0	0	0	0	0	0	0	Rosales	Rosaceae	Sorbus	Sorbus devoniensis	99.8	449	Rosaceae	NA	NA	100.0	Yes
OTU_509	0	0	0	0	0	0	0	0	0	0	0	0	0	0	0	2	0	0	0	0	0	19	0	0	0	0	0	0	Gentianales	Rubiaceae	Chassalia	Chassalia sp. ck40	99.3	449	Rubiaceae	Chassalia	NA	99.78	Yes
OTU_74	0	0	0	0	0	0	0	0	0	0	0	7	1244	0	0	0	0	0	0	0	0	3	0	0	0	0	0	3	Gentianales	Rubiaceae	Tinadendron	Tinadendron noumeanum	100.0	449	Rubiaceae	NA	NA	100.0	Yes
OTU_715	0	0	0	0	0	0	0	0	0	0	0	0	0	0	0	0	0	0	0	0	0	2	0	0	0	0	0	0	Gentianales	Rubiaceae	Dioecrescis	Dioecrescis erythroclada	96.7	121	Rubiaceae	NA	NA	98.35	Yes
OTU_212	0	0	0	0	0	0	0	0	0	0	0	0	97	0	0	0	0	0	0	0	0	0	0	0	0	0	0	0	Gentianales	Rubiaceae	Spermacoce	Spermacoce hispida	99.1	449	Rubiaceae	Spermacoce	Spermacoce latifolia	100.0	Yes
OTU_83	0	0	0	0	0	0	0	0	0	1724	245	0	0	8	110	2	0	0	0	0	526	14	6	0	0	0	0	0	Gentianales	Rubiaceae	Tarenna	Tarenna asiatica	98.7	449	Rubiaceae	Tarenna	Tarenna asiatica	100.0	Yes (Genus)
OTU_617	0	0	0	0	0	0	0	0	0	0	0	0	0	0	0	0	0	0	0	0	0	9	0	0	0	0	0	0	Gentianales	Rubiaceae	Uncaria	Uncaria homomalla	99.5	182	Rubiaceae	Uncaria	Uncaria elliptica	100.0	Yes
OTU_99	0	0	0	0	0	0	0	0	0	1029	5	0	0	4	0	0	762	0	0	0	0	0	0	0	0	0	0	0	Sapindales	Rutaceae	Citrus	Citrus sinensis	99.8	449	Rutaceae	Citrus	Citrus sinensis	100.0	Yes (Genus)
OTU_13	0	2992	0	0	0	0	0	0	0	0	0	0	0	0	0	0	0	0	12366	10	882	0	0	0	0	0	0	0	Sapindales	Sapindaceae	Arytera	Arytera littoralis	100.0	449	Sapindaceae	Arytera	Arytera litoralis	100.0	Yes
OTU_368	0	0	0	0	0	0	0	0	0	0	0	0	0	0	0	0	0	0	59	5	5	0	0	0	0	0	0	0	Solanales	Solanaceae	Capsicum	Capsicum annuum	99.8	449	Solanaceae	Capsicum	NA	100.0	No
OTU_787	0	0	0	0	0	0	0	0	0	0	0	0	0	0	0	6	0	0	0	0	0	0	0	0	2	0	0	0	Ericales	Styracaceae	Styrax	Styrax formosanus	99.3	449	Styracaceae	Styrax	Styrax benzoin	100.0	Yes
OTU_49	0	0	0	0	0	0	0	0	0	0	0	0	2124	0	0	0	0	149	0	0	0	0	0	0	0	0	0	0	Cupressales	Taxaceae	Taxus	Taxus wallichiana	99.8	449	Taxaceae	Taxus	Taxus sumatrana	99.78	No
OTU_265	0	0	214	0	0	0	19	0	0	0	0	20	0	19	0	0	0	0	0	0	874	27	0	0	2	0	732	0	Rosales	Urticaceae	Obetia	Obetia tenax	98.7	449	Urticaceae	Poikilospermum	Poikilospermum suaveolens	100.0	Yes
OTU_85	173	0	0	0	0	0	0	0	0	0	0	0	0	7	0	0	0	811	0	0	0	0	0	781	2	0	0	0	Rosales	Urticaceae	Urtica	Urtica dioica	99.8	449	Urticaceae	Urtica	Urtica dioica	100.0	No
OTU_318	0	0	0	0	0	0	0	0	0	0	0	0	0	0	0	0	0	0	0	0	0	30	0	0	0	0	0	0	Vitales	Vitaceae	Cissus	Cissus cornifolia	96.9	442	Vitaceae	Cissus	Cissus repens	98.44	NO
OTU_284	0	0	11	0	0	0	0	0	0	0	0	0	0	8	4	0	0	0	0	0	0	90	3	0	4	0	0	3	Asparagales	Xanthorrhoeaceae	Dianella	Dianella atraxis	99.8	449	Xanthorrhoeaceae	Dianella	Dianella ensifolia	100.0	Yes
OTU_172	0	0	2	0	0	0	0	0	0	0	0	0	0	0	0	14	0	231	2	3	0	0	0	0	0	0	0	0	Zingiberales	Zingiberaceae	Curcuma	Curcuma neilgherrensis	99.6	449	Zingiberaceae	Zingiber	NA	100.0	Yes
