# Supplementary material for: Biomonitoring via DNA metabarcoding and light microscopy of bee pollen in rainforest transformation landscapes of Sumatra
Source: BMC Ecol Evol. 2022 Apr 26;22:51. doi: 10.1186/s12862-022-02004-x (PMC9040256; doi:10.1186/s12862-022-02004-x)
Supplement: Supplementary file 9 — Additional file 9: Table S4. Morphological identification of pot-pollen samples based on light microscopy. [file 12862_2022_2004_MOESM9_ESM.xlsx]

## Sheet: Sheet1
Table S4. Morphological identification of pot-pollen samples based on light microscopy.
	Colonies																															Taxonomic assignments based on light microscopy
Taxa	F05A	F05B	F10A	F11B	F11C	F24B	F24C	O03B	O10B	O10C	O11C	O25B	O25C	R03A	R03B	R05A	R05B	R05C	R08C	R09A	R09B	R11A	R11B	R11C	S11A	S11B	S11C	S23A	S23C	S26B	S26C	Order	Family	Genus	Species	Lowest taxonomic rank
Morphotype1	0	0	87	0	0	0	0	0	40	13	0	2	0	0	0	0	0	0	3	180	0	0	0	0	0	0	0	110	33	0	0	Acorales	Acoraceae	Calamus		Calamus sp.
Morphotype2	8	0	4	0	2	0	0	18	0	0	18	10	15	3	0	35	5	6	9	2	0	20	12	0	15	12	5	0	3	36	1	Ericales	Actinidiaceae	Saurauia		Saurauia sp.
Morphotype3	3	1	0	0	0	0	0	0	0	0	0	0	0	1	0	0	0	2	17	0	0	0	2	0	0	0	0	0	0	0	0	Sapindales	Anacardiaceae	Manguifera		Manguifera sp.
Morphotype4	4	120	0	1	0	0	0	0	2	3	0	0	1	13	1	4	20	6	1	0	9	0	0	0	0	0	0	0	1	0	42	Gentianales	Apocynaceae			Apocynaceae sp.
Morphotype5	0	16	0	0	0	0	0	0	11	0	0	0	0	0	0	0	2	0	0	0	36	0	0	0	0	0	0	0	0	1	0	Gentianales	Apocynaceae	Alstonia		Alstonia sp.
Morphotype6	13	0	0	0	0	0	0	2	0	0	0	1	0	6	0	0	2	3	0	0	1	3	0	5	0	0	0	0	0	2	0	Gentianales	Apocynaceae	Tabernaemontana		Tabernaemontana sp.
Morphotype7	135	108	0	11	2	0	0	2	24	18	0	7	0	38	0	0	2	8	0	10	0	2	0	0	8	13	6	1	0	0	0	Arecales	Arecaceae	Elaeis	Elaeis guineensis	Elaeis guineensis
Morphotype8	0	3	0	0	0	0	0	0	25	79	0	0	0	19	29	0	1	0	9	0	14	1	0	0	3	0	0	8	0	0	0	Arecales	Arecaceae			Arecaceae sp.
Morphotype9	3	0	0	0	0	0	0	0	0	4	0	1	0	18	187	0	1	6	1	1	0	0	0	0	0	0	0	0	0	0	0	Asterales	Asteraceae			Asteraceae sp.
Morphotype10	0	0	0	0	0	0	0	0	0	0	0	0	0	0	0	0	0	0	0	0	0	0	0	0	0	0	0	0	0	22	0	Sapindales	Burseraceae			Burseraceae sp.
Morphotype11	6	0	0	0	0	15	0	0	4	0	0	0	0	1	0	0	0	0	0	0	0	0	0	0	0	0	0	0	0	0	0	Asterales	Campanulaceae			Campanulaeae sp.
Morphotype12	1	0	0	5	0	24	5	139	3	2	22	11	35	3	1	4	5	23	0	1	0	84	102	52	42	184	45	0	34	57	30	Rosales	Cannabaceae	Trema		Trema sp.
Morphotype13	24	12	0	10	2	0	0	0	0	0	0	1	0	0	0	0	0	0	0	0	2	0	0	0	1	0	0	3	0	0	0	Rosales	Cannabaceae	Celtis		Celtis sp.
Morphotype14	3	9	4	0	1	0	0	0	23	2	0	0	0	1	10	0	0	0	0	1	1	0	0	0	0	0	1	0	1	0	0	Poales	Cyperaceae			Cyperaceae sp.
Morphotype15	19	0	0	241	257	0	0	0	0	30	2	3	0	0	0	0	0	0	9	0	0	33	2	6	4	0	7	0	18	0	0	Malvales	Dipterocarpaceae			Dipterocarpaceae sp.
Morphotype16	0	11	0	0	0	0	3	0	117	110	0	0	0	0	0	0	0	0	2	4	0	0	0	0	0	0	0	0	0	0	0	Dioscoreales	Discoreaceae			Discoreaceae sp.
Morphotype17	13	0	15	3	18	0	0	0	2	1	28	14	66	0	0	0	90	41	70	3	0	47	34	7	77	12	36	5	4	20	9	Malvales	Elaeocarpaceae	Elaeocarpus		Elaeocarpus sp.
Morphotype18	12	0	71	0	0	0	0	0	0	0	0	0	0	0	0	0	25	0	0	0	0	0	0	0	0	0	0	0	0	0	0	Malphigiales	Euphorbiaceae			Euphorbiaceae sp.
Morphotype19	0	0	0	1	0	0	0	0	0	0	0	0	0	0	0	0	0	0	0	0	0	0	0	0	0	0	0	0	0	0	0	Malpighiales	Euphorbiaceae	Blumeodendron		Blumeodendron sp.
Morphotype20	30	0	38	1	3	0	0	139	4	2	228	24	86	5	0	250	146	201	150	0	0	101	96	210	141	54	200	2	34	68	36	Malphigiales	Euphorbiaceae	Mallotus		Mallotus sp.
Morphotype21	0	0	0	0	0	0	0	0	0	0	0	0	0	0	0	0	0	0	2	0	0	0	0	0	0	0	0	0	20	0	0	Malphigiales	Euphorbiaceae	Baccaurea		Baccaurea sp.
Morphotype22	0	0	0	2	0	0	0	0	0	0	0	0	0	0	0	0	0	0	0	0	0	0	0	0	0	0	0	0	4	0	1	Fagales	Fagaceae	Lithocarpus		Lithocarpus sp.
Morphotype23	0	0	0	0	0	0	0	0	3	0	0	0	0	0	0	0	0	0	0	0	0	0	0	0	0	0	0	0	0	0	0	Fagales	Juglandaceae			Juglandaceae sp.
Morphotype24	0	0	0	0	0	0	0	0	2	0	0	0	0	0	0	0	0	0	0	0	0	0	0	0	0	0	0	0	1	0	0	Fagales	Juglandaceae	Engelhartia		Engelhartia sp.
Morphotype25	0	1	0	0	0	0	0	0	0	0	0	0	0	0	0	0	0	0	0	0	0	0	0	0	0	0	0	0	0	1	0	Santalales	Loranthaceae			Loranthaceae sp.
Morphotype26	0	0	21	0	0	0	0	0	10	3	0	0	2	0	0	0	0	1	3	3	0	0	0	0	2	3	0	1	0	0	0	Myrtales	Melastomataceae			Melastomataceae sp.
Morphotype27	0	5	49	14	5	260	292	0	2	12	2	200	40	171	65	0	1	0	4	92	237	1	51	17	6	22	0	152	90	27	34	Rosales	Moraceae			Moraceae sp.
Morphotype28	0	0	0	0	0	0	0	0	0	0	0	0	0	7	0	0	0	0	0	0	0	0	0	0	0	0	0	0	0	0	0	Ericales	Myrsinaceae			Myrsinaceae sp.
Morphotype29	0	0	0	0	0	0	0	0	0	18	0	0	0	0	0	0	0	0	14	0	0	0	0	0	1	0	0	0	0	2	0	Myrtales	Myrtaceae			Myrtaceae sp.
Morphotype30	0	0	0	0	0	0	0	0	5	0	0	0	0	2	7	0	0	0	0	0	0	0	0	0	0	0	0	0	0	0	0	Pandanales	Pandanaceae	Pandanus		Pandanus sp.
Morphotype31	0	0	0	0	0	0	0	0	0	0	0	0	0	0	0	0	0	0	0	0	0	0	0	0	0	0	0	15	0	0	0	Malphigiales	Phyllantaceae			Phyllantaceae sp.
Morphotype32	3	8	2	0	0	1	0	0	5	1	0	0	0	4	0	0	0	0	0	0	0	0	0	0	0	0	0	0	0	0	0	Poales	Poaceae			Poaceae sp.
Morphotype33	0	0	0	0	0	0	0	0	2	0	0	0	0	0	0	0	0	0	0	2	0	0	0	0	0	0	0	0	0	0	0	Proteales	Proteaceae	Helicia		Helicia sp.
Morphotype34	0	3	0	10	7	0	0	0	0	0	0	0	0	0	0	0	0	0	5	1	0	0	0	0	0	0	0	0	0	0	0	Rosales	Rosaceae			Rosaceae
Morphotype35	0	0	0	0	0	0	0	0	0	0	0	0	0	0	0	0	0	0	0	0	0	0	0	2	0	0	0	0	0	0	0	Gentianales	Rubiaceae	Randia		Randia sp.
Morphotype36	1	0	1	1	0	0	0	0	1	0	0	26	55	0	0	0	0	0	0	0	0	8	0	0	0	0	0	1	2	64	147	Gentianales	Rubiaceae	Timonius		Timonius sp.
Morphotype37	22	3	0	0	0	0	0	0	15	0	0	0	0	0	0	0	0	0	0	0	0	0	0	0	0	0	0	2	55	0	0	Sapindales	Rutaceae			Rutaceae sp.
Morphotype38	0	0	0	0	0	0	0	0	0	0	0	0	0	0	0	7	0	3	0	0	0	0	0	0	0	0	0	0	0	0	0	Sapindales	Sapindaceae	Guioa	Guioa bijuga	Guioa bijuga
Morphotype39	0	0	0	0	0	0	0	0	0	2	0	0	0	4	0	0	0	0	0	0	0	0	0	0	0	0	0	0	0	0	0	Solanales	Solanaceae	Physalis		Physalis sp.
Morphotype40	0	0	0	0	0	0	0	0	0	0	0	0	0	0	0	0	0	0	1	0	0	0	0	0	0	0	0	0	0	0	0	Crossosomatales	Staphyleaceae			Staphyleaceae sp.
Morphotype41	0	0	8	0	3	0	0	0	0	0	0	0	0	4	0	0	0	0	0	0	0	0	1	0	0	0	0	0	0	0	0	Ericales	Symplocaceae			Symplocaceae sp.
Morphotype42	0	0	0	0	0	0	0	0	0	0	0	0	0	0	0	0	0	0	0	0	0	0	0	1	0	0	0	0	0	0	0	Malphigiales	Violaceae			Violaceae sp.
